# Supplementary material for: Albuminocytologic Dissociation and the Impact of Age-Adjusted Cerebrospinal Fluid Protein Levels in Guillain–Barré Syndrome
Source: Neurol Int. 2025 Jan 24;17(2):18. doi: 10.3390/neurolint17020018 (PMC11858027; doi:10.3390/neurolint17020018)
Supplement: Supplementary file 1 [file neurolint-17-00018-s001.zip]

Archive with 1 entries (1 files):
- neurolint-3380001-supplementary.pdf
